# Supplementary material for: Plant-Derived Hydrolysates Are a Suitable Replacement for Tryptone N1 in Recombinant Protein Expression Using Human Embryonic Kidney (HEK293-6E) Cells
Source: BioTech (Basel). 2026 Feb 5;15(1):14. doi: 10.3390/biotech15010014 (PMC12922121; doi:10.3390/biotech15010014)
Supplement: Supplementary file 1 [file biotech-15-00014-s001.zip]

Archive with 2 entries (2 files):
- biotech-4012230-Supplementary Table 1.xlsx
- biotech-4012230-supplementary-after proof.pdf
