# Supplementary material for: Plant-Derived Hydrolysates Are a Suitable Replacement for Tryptone N1 in Recombinant Protein Expression Using Human Embryonic Kidney (HEK293-6E) Cells
Source: BioTech (Basel). 2026 Feb 5;15(1):14. doi: 10.3390/biotech15010014 (PMC12922121; doi:10.3390/biotech15010014)
Supplement: Supplementary file 1 [file biotech-15-00014-s001.zip › biotech-4012230-Supplementary Table 1.xlsx]

## Sheet: Live Cell percentage 
Each experiment was performed three times (Biological replicates i, ii and iii)
Each replicate was perfromed in triplicate (Technical replicates i, ii, iii)
Each viability count averaged from two readings (technical replicates, R1 and R2)
																											Replicate
		TN1		TN1		TN1		C-CELL P112		C-CELL P112		C-CELL P112		C-CELL F120		C-CELL F120		C-CELL F120		NC		NC		NC			A
		i		ii		iii		i		ii		iii		i		ii		iii		i		ii		iii
	2 Readings R1,R2	R1	R2	R1	R2	R1	R2	R1	R2	R1	R2	R1	R2	R1	R2	R1	R2	R1	R2	R1	R2	R1	R2	R1	R2
Hrs post transfection
24 hrs		94	93	91	93	90	92	91	96	94	96	95	97	94	93	92	95	90	93	94	93	89	93	96	93
96 hrs		75	71	76	72	69	72	74	72	68	66	72	67	70	70	70	65	65	62	50	54	45	50	49	43
120 hrs		56	54	54	61	55	56	59	56	52	53	56	50	55	53	48	49	48	46	31	26	17	16	18	15
		TN1		TN1		TN1		C-CELL P112		C-CELL P112		C-CELL P112		C-CELL F120		C-CELL F120		C-CELL F120		NC		NC		NC			B
		i		ii		iii		i		ii		iii		i		ii		iii		i		ii		iii
	2 Readings R1,R2	R1	R2	R1	R2	R1	R2	R1	R2	R1	R2	R1	R2	R1	R2	R1	R2	R1	R2	R1	R2	R1	R2	R1	R2
Hrs post transfection
24 hrs		92	97	92	93	92	92	95	96	92	96	95	93	92	95	97	95	94	95	95	94	90	93	93	94
96 hrs		85	86	83	84	82	84	87	87	88	84	83	85	74	77	72	72	77	76	77	82	79	73	83	81
120 hrs		74	74	66	72	71	73	76	68	71	72	72	74	55	63	57	55	60	55	62	61	57	63	58	64
		TN1		TN1		TN1		C-CELL P112		C-CELL P112		C-CELL P112		C-CELL F120		C-CELL F120		C-CELL F120		NC		NC		NC			C
		i		ii		iii		i		ii		iii		i		ii		iii		i		ii		iii
	2 Readings R1,R2	R1	R2	R1	R2	R1	R2	R1	R2	R1	R2	R1	R2	R1	R2	R1	R2	R1	R2	R1	R2	R1	R2	R1	R2
Hrs post transfection
24 hrs		94	88	93	92	93	93	95	92	93	95	93	96	95	95	95	95	94	95	94	91	94	91	93	94
96 hrs		81	75	74	77	75	71	78	77	74	73	72	70	65	67	68	70	66	65	66	70	66	69	60	60
120 hrs		56	57	57	58	56	52	63	62	53	59	60	56	41	47	48	44	40	41	14	16	19	16	12	11
